# Supplementary material for: Assessment of the Chronic Toxicity and Interactions between Arsenic and Riverbed Biofilms
Source: Int J Environ Res Public Health. 2022 Oct 4;19(19):12689. doi: 10.3390/ijerph191912689 (PMC9564892; doi:10.3390/ijerph191912689)
Supplement: Supplementary file 1 [file ijerph-19-12689-s001.zip]

Archive with 1 entries (1 files):
- ijerph-1865458-supplementary.pdf
